# Supplementary material for: A Systematic Study on the Processing Strategy in Femtosecond Laser Scribing via a Two-Temperature Model
Source: Materials (Basel). 2023 Oct 27;16(21):6895. doi: 10.3390/ma16216895 (PMC10647803; doi:10.3390/ma16216895)
Supplement: Supplementary file 1 [file materials-16-06895-s001.zip]

Archive with 1 entries (1 files):
- materials-2639931-supplementary.pdf
